# Supplementary material for: Analytical Validation of a Genomic Newborn Screening Workflow
Source: Int J Neonatal Screen. 2025 Oct 10;11(4):91. doi: 10.3390/ijns11040091 (PMC12551001; doi:10.3390/ijns11040091)
Supplement: Supplementary file 1 [file IJNS-11-00091-s001.zip]

Archive with 1 entries (1 files):
- IJNS-3792665-supplementary.pdf
